# Supplementary material for: Molecular characterization of SARS-CoV-2 Omicron clade and clinical presentation in children
Source: Sci Rep. 2024 Mar 4;14:5325. doi: 10.1038/s41598-024-55599-0 (PMC10912656; doi:10.1038/s41598-024-55599-0)
Supplement: Supplementary file 1 — Supplementary Information 1. [file 41598_2024_55599_MOESM1_ESM.xlsx]

## Sheet: ENA project PRJEB63319
Sample	ENA accession number	Lineage	DataRichiesta
40001	ERS15896140	BA.1	2022-01-21 14:26:00
40002	ERS15896141	BA.1	2022-01-23 09:10:00
40006	ERS15896142	BA.1	2022-01-17 15:20:00
40007	ERS15896143	BA.1	2022-01-17 19:21:00
40008	ERS15896144	BA.1	2022-01-17 19:53:00
40009	ERS15896145	BA.2	2022-01-17 23:06:00
50001	ERS15896146	BA.5.2.1	2022-07-13 20:02:00
50003	ERS15896147	BA.5.1	2022-07-11 09:54:00
50005	ERS15896148	BA.5.1	2022-07-12 09:11:00
50006	ERS15896149	BE.1	2022-07-12 15:00:00
400010	ERS15896150	BA.1	2022-01-18
400011	ERS15896151	BA.1	2022-01-18 04:10:00
400012	ERS15896152	BA.1	2022-01-18 08:51:00
400013	ERS15896153	BA.1	2022-01-18 09:16:00
400014	ERS15896154	BA.1	2022-01-18 11:09:00
400015	ERS15896155	BA.1	2022-01-18 11:11:00
400019	ERS15896156	BA.1	2022-01-18 20:27:00
400020	ERS15896157	BA.1	2022-01-19 04:20:00
400021	ERS15896158	BA.1	2022-01-19 04:39:00
400022	ERS15896159	BA.1	2022-01-19 08:12:00
400023	ERS15896160	BA.1	2022-01-19 11:49:00
400024	ERS15896161	BA.1	2022-01-19 15:22:00
400025	ERS15896162	BA.1	2022-01-19 15:59:00
400026	ERS15896163	BA.1	2022-01-19 16:33:00
400027	ERS15896164	BA.1	2022-01-19 18:26:00
400028	ERS15896165	BA.1	2022-01-19 21:43:00
400029	ERS15896166	BA.1	2022-01-19 22:16:00
400030	ERS15896167	BA.1	2022-01-19 23:16:00
400031	ERS15896168	BA.1	2022-01-20 02:10:00
400032	ERS15896169	BA.1	2022-01-20 07:42:00
400033	ERS15896170	BA.1	2022-01-20 08:00:00
400034	ERS15896171	BA.1	2022-01-20 10:16:00
400035	ERS15896172	BA.1	2022-01-20 11:25:00
400036	ERS15896173	BA.1	2022-01-20 12:15:00
400037	ERS15896174	BA.1	2022-01-20 12:50:00
400038	ERS15896175	BA.1	2022-01-20 14:22:00
400039	ERS15896176	BA.2	2022-01-20 15:27:00
400040	ERS15896177	BA.1	2022-01-20 15:42:00
400041	ERS15896178	BA.1	2022-01-20 16:59:00
400042	ERS15896179	BA.1	2022-01-20 20:21:00
400043	ERS15896180	BA.1	2022-01-21 11:47:00
400044	ERS15896181	BA.1	2022-01-21 12:05:00
400045	ERS15896182	BA.1	2022-01-22 08:10:00
400046	ERS15896183	BA.1	2022-01-22 10:58:00
400089	ERS15896184	BA.1	2021-12-06 10:00:00
400090	ERS15896185	BA.1	2021-12-13 13:30:00
400092	ERS15896186	BA.1	2022-01-30 20:01:00
400093	ERS15896187	BA.1	2022-01-31 08:00:00
400094	ERS15896188	BA.1	2022-01-31 08:00:00
400095	ERS15896189	BA.1	2022-01-31 13:55:00
400096	ERS15896190	BA.1	2022-01-31 18:07:00
400097	ERS15896191	BA.1	2022-01-31 19:08:00
400098	ERS15896192	BA.2	2022-01-31 19:58:00
500014	ERS15896193	BA.5.2	2022-07-12 22:59:00
500019	ERS15896194	BA.5.2	2022-07-17 11:23:00
500020	ERS15896195	BA.5.1	2022-07-14 20:16:00
500021	ERS15896196	BA.5.1	2022-07-15 08:00:00
500022	ERS15896197	BA.5.1	2022-07-16 07:09:00
500025	ERS15896198	BA.5.1	2022-07-17 10:28:00
500026	ERS15896199	BA.5	2022-07-15 12:40:00
500028	ERS15896200	BA.5	2022-07-15 16:59:00
500029	ERS15896201	BA.5.1	2022-07-16 21:42:00
500031	ERS15896202	BA.5.2.1	2022-07-15 03:45:00
500032	ERS15896203	BA.5.2.1	2022-07-15 06:29:00
3000832	ERS15896204	BA.1	2022-01-01 14:24:00
3000998	ERS15896205	BA.1	2022-01-14 08:30:00
3000999	ERS15896206	BA.1	2022-01-21 08:00:00
4000100	ERS15896207	BA.1	2022-01-28 21:46:00
4000101	ERS15896208	BA.1	2022-01-28 22:00:00
4000102	ERS15896209	BA.1	2022-01-28 22:23:00
4000103	ERS15896210	BA.1	2022-01-29 00:56:00
4000104	ERS15896211	BA.1	2022-01-28 19:10:00
4000105	ERS15896212	BA.1	2022-01-27 13:09:00
4000106	ERS15896213	BA.1	2022-01-27 17:22:00
4000107	ERS15896214	BA.1	2022-01-27 17:51:00
4000108	ERS15896215	BA.1	2022-01-28 20:12:00
4000109	ERS15896216	BA.1	2022-01-28 20:55:00
4000110	ERS15896217	BA.1	2022-01-29 01:39:00
4000111	ERS15896218	BA.1	2022-01-29 10:51:00
4000112	ERS15896219	BA.1	2022-01-28 08:30:00
4000114	ERS15896220	BA.1	2022-01-21 12:13:00
4000115	ERS15896221	BA.1	2022-01-21 14:21:00
4000116	ERS15896222	BA.1	2022-01-21 21:24:00
4000117	ERS15896223	BA.1	2022-01-22 08:00:00
4000119	ERS15896224	BA.1	2022-01-22 17:38:00
4000120	ERS15896225	BA.1	2022-01-22 18:13:00
4000121	ERS15896226	BA.1	2022-01-22 18:52:00
4000122	ERS15896227	BA.1	2022-01-23 08:00:00
4000123	ERS15896228	BA.1	2022-01-23 12:02:00
4000124	ERS15896229	BA.1	2022-01-29 03:17:00
4000125	ERS15896230	BA.1	2022-01-29 18:20:00
4000126	ERS15896231	BA.1	2022-01-23 13:21:00
4000129	ERS15896232	BA.1	2021-12-26 09:02:00
4000130	ERS15896233	BA.1	2021-12-27 06:41:00
4000132	ERS15896234	BA.1	2021-12-27 10:56:00
4000135	ERS15896235	BA.1	2022-01-06 16:34:00
4000136	ERS15896236	BA.1	2022-01-09 20:05:00
4000138	ERS15896237	BA.1	2022-01-08 08:30:00
4000139	ERS15896238	BA.1	2022-01-09 09:30:00
4000140	ERS15896239	BA.1	2022-01-13 11:20:00
4000141	ERS15896240	BA.1	2022-01-16 23:23:00
4000142	ERS15896241	BA.1	2022-01-21 21:23:00
4000143	ERS15896242	BA.1	2022-01-24 15:26:00
4000144	ERS15896243	BA.1	2022-01-24 13:10:00
4000145	ERS15896244	BA.1	2022-01-23 14:30:00
4000146	ERS15896245	BA.1	2022-01-23 14:47:00
4000147	ERS15896246	BA.1	2022-01-23 17:39:00
4000148	ERS15896247	BA.1	2022-01-31 11:20:00
4000149	ERS15896248	BA.1	2022-01-30 08:00:00
4000150	ERS15896249	BA.1	2022-01-30 18:35:00
4000152	ERS15896250	BA.1	2021-12-31 14:15:00
4000154	ERS15896251	BA.1	2022-01-28 11:13:00
4000155	ERS15896252	BA.1	2022-01-27 14:50:00
4000157	ERS15896253	BA.1	2022-02-01 00:37:00
4000158	ERS15896254	BA.1	2022-02-01 11:30:00
4000159	ERS15896255	BA.1	2022-02-01 12:34:00
4000160	ERS15896256	BA.1	2022-02-01 15:56:00
4000161	ERS15896257	BA.1	2022-01-29 21:07:00
4000162	ERS15896258	BA.1	2022-01-30 01:56:00
4000163	ERS15896259	BA.1	2022-01-30 08:32:00
4000164	ERS15896260	BA.1	2022-01-30 12:35:00
4000165	ERS15896261	BA.1	2022-01-30 15:24:00
4000166	ERS15896262	BA.1	2022-01-29 23:00:00
4000167	ERS15896263	BA.1	2022-01-30 05:21:00
4000168	ERS15896264	BA.1	2022-02-02 17:06:00
4000169	ERS15896265	BA.2	2022-02-02 15:56:00
4000170	ERS15896266	BA.1	2022-02-02 12:40:00
4000171	ERS15896267	BA.1	2022-01-31 13:57:00
4000172	ERS15896268	BA.1	2022-01-25 03:17:00
4000173	ERS15896269	BA.1	2022-02-05 12:10:00
4000174	ERS15896270	BA.1	2022-02-06 04:11:00
4000175	ERS15896271	BA.1	2022-02-06 12:00:00
4000176	ERS15896272	BA.1	2022-02-06 12:28:00
4000177	ERS15896273	BA.1	2022-02-06 16:42:00
4000178	ERS15896274	BA.1	2022-02-06 19:05:00
4000179	ERS15896275	BA.2	2022-02-06 21:46:00
4000180	ERS15896276	BA.1	2022-02-06 11:41:00
4000181	ERS15896277	BA.2	2022-02-06 14:14:00
4000182	ERS15896278	BA.1	2022-02-04 12:22:00
4000183	ERS15896279	BA.1	2022-02-05 19:13:00
4000184	ERS15896280	BA.1	2022-02-02 23:44:00
4000185	ERS15896281	BA.1	2022-02-03 10:57:00
4000186	ERS15896282	BA.1	2022-02-03 17:12:00
4000187	ERS15896283	BA.1	2022-02-04 15:29:00
4000188	ERS15896284	BA.1	2022-02-04 22:31:00
4000189	ERS15896285	BA.2	2022-02-04 08:00:00
4000190	ERS15896286	BA.1	2022-01-28 02:13:00
4000191	ERS15896287	BA.1	2022-01-06 08:00:00
4000192	ERS15896288	BA.1	2021-12-30 08:00:00
4000194	ERS15896289	BA.1	2021-12-29 16:42:00
4000195	ERS15896290	BA.1	2021-12-31 21:21:00
4000196	ERS15896291	BA.1	2021-12-28 16:35:00
4000197	ERS15896292	BA.1	2021-12-30 15:50:00
4000198	ERS15896293	BA.1	2022-01-02 17:40:00
4000199	ERS15896294	BA.1	2022-01-01 18:04:00
4000200	ERS15896295	BA.1	2022-01-05 17:50:00
4000203	ERS15896296	BA.1	2022-01-27 08:00:00
4000204	ERS15896297	BA.1	2022-01-28 08:00:00
4000205	ERS15896298	BA.1	2022-01-29 17:03:00
4000206	ERS15896299	BA.1	2022-02-02 22:13:00
4000207	ERS15896300	BA.1	2022-02-03 21:54:00
4000208	ERS15896301	BA.1	2022-02-01 18:45:00
4000209	ERS15896302	BA.1	2022-02-08 00:17:00
4000210	ERS15896303	BA.1	2022-02-08 10:09:00
4000211	ERS15896304	BA.1	2022-02-08 10:50:00
4000212	ERS15896305	BA.1	2022-02-08 11:49:00
4000213	ERS15896306	BA.1	2022-02-08 18:21:00
4000214	ERS15896307	BA.1	2022-02-08 19:12:00
4000215	ERS15896308	BA.1	2022-02-08 19:40:00
4000216	ERS15896309	BA.1	2022-02-08 19:45:00
4000217	ERS15896310	BA.1	2022-02-08 20:33:00
4000218	ERS15896311	BA.1	2022-02-08 21:05:00
4000219	ERS15896312	BA.1	2022-02-08 21:55:00
4000220	ERS15896313	BA.1	2022-02-09 09:30:00
4000221	ERS15896314	BA.1	2022-02-09 11:25:00
4000222	ERS15896315	BA.1	2022-02-09 11:42:00
4000223	ERS15896316	BA.1	2022-02-09 12:00:00
4000224	ERS15896317	BA.1	2022-02-09 15:34:00
4000225	ERS15896318	BA.1	2022-02-09 20:58:00
4000226	ERS15896319	BA.1	2022-02-09 21:08:00
4000227	ERS15896320	BA.1	2022-02-10 07:48:00
4000228	ERS15896321	BA.1	2022-02-10 08:00:00
4000229	ERS15896322	BA.1	2022-02-10 08:00:00
4000230	ERS15896323	BA.1	2022-02-10 11:50:00
4000231	ERS15896324	BA.1	2022-02-10 16:35:00
4000232	ERS15896325	BA.2	2022-02-11 01:24:00
4000236	ERS15896326	BA.1	2022-02-12 03:00:00
4000237	ERS15896327	BA.2	2022-02-12 07:38:00
4000238	ERS15896328	BA.1	2022-02-12 08:03:00
4000239	ERS15896329	BA.1	2022-02-12 09:45:00
4000240	ERS15896330	BA.1	2022-02-12 14:35:00
4000241	ERS15896331	BA.1	2022-02-12 22:44:00
4000242	ERS15896332	BA.2	2022-02-13 04:08:00
4000243	ERS15896333	BA.2	2022-02-13 05:29:00
4000244	ERS15896334	BA.1	2022-02-13 09:00:00
4000245	ERS15896335	BA.1	2022-02-13 13:59:00
4000246	ERS15896336	BA.2	2022-02-13 14:34:00
4000247	ERS15896337	BA.2	2022-02-13 18:21:00
4000248	ERS15896338	BA.1	2022-02-14 08:00:00
4000249	ERS15896339	BA.1	2022-02-14 08:50:00
4000250	ERS15896340	BA.1	2022-02-14 15:20:00
4000251	ERS15896341	BA.1	2022-02-15 10:07:00
4000252	ERS15896342	BA.1	2022-02-15 12:10:00
4000253	ERS15896343	BA.1	2022-02-15 14:55:00
4000254	ERS15896344	BA.1	2022-02-15 15:48:00
4000255	ERS15896345	BA.1	2022-02-15 17:00:00
4000256	ERS15896346	BA.2	2022-02-15 22:08:00
4000257	ERS15896347	BA.1	2022-02-16 00:10:00
4000258	ERS15896348	BA.2	2022-02-16 11:52:00
4000259	ERS15896349	BA.2	2022-02-16 16:47:00
4000260	ERS15896350	BA.2	2022-02-16 17:48:00
4000261	ERS15896351	BA.2	2022-02-16 21:36:00
4000262	ERS15896352	BA.1	2022-02-16 21:52:00
4000264	ERS15896353	BA.1	2022-02-17 00:14:00
4000265	ERS15896354	BA.2	2022-02-17 07:24:00
4000266	ERS15896355	BA.1	2022-02-17 12:57:00
4000267	ERS15896356	BA.2	2022-02-17 22:20:00
4000268	ERS15896357	BA.1	2022-02-18 01:05:00
4000269	ERS15896358	BA.1	2022-02-18 03:44:00
4000270	ERS15896359	BA.1	2022-02-18 08:00:00
4000271	ERS15896360	BA.2	2022-02-18 12:19:00
4000272	ERS15896361	BA.1	2022-02-18 14:49:00
4000273	ERS15896362	BA.1	2022-02-18 15:04:00
4000274	ERS15896363	BA.1	2022-02-19 03:24:00
4000275	ERS15896364	BA.1	2022-02-19 15:19:00
4000276	ERS15896365	BA.1	2022-02-19 20:26:00
4000277	ERS15896366	BA.1	2022-02-19 20:40:00
4000278	ERS15896367	BA.2	2022-02-19 21:02:00
4000279	ERS15896368	BA.1	2022-02-20 08:00:00
4000280	ERS15896369	BA.2	2022-02-20 11:30:00
4000281	ERS15896370	BA.1	2022-02-20 13:00:00
4000282	ERS15896371	BA.1	2022-02-20 21:04:00
4000283	ERS15896372	BA.1	2022-02-20 21:20:00
4000284	ERS15896373	BA.1	2022-02-20 22:31:00
4000285	ERS15896374	BA.2	2022-02-21 01:22:00
4000286	ERS15896375	BA.1	2022-02-21 09:16:00
4000287	ERS15896376	BA.1	2022-02-22 08:00:00
4000288	ERS15896377	BA.1	2022-02-22 09:06:00
4000289	ERS15896378	BA.1	2022-02-22 11:33:00
4000290	ERS15896379	BA.2	2022-02-22 12:16:00
4000291	ERS15896380	BA.2	2022-02-22 13:20:00
4000292	ERS15896381	BA.2	2022-02-22 15:30:00
4000293	ERS15896382	BA.2	2022-02-22 18:13:00
4000294	ERS15896383	BA.2	2022-02-23 13:20:00
4000295	ERS15896384	BA.2	2022-02-23 16:25:00
4000297	ERS15896385	BA.2	2022-02-24 01:09:00
4000300	ERS15896386	BA.1.1	2022-02-25 13:00:00
4000301	ERS15896387	BA.1	2022-02-25 17:23:00
4000304	ERS15896388	BA.1.1	2022-02-26 09:37:00
4000307	ERS15896389	BA.2	2022-02-28 04:27:00
4000308	ERS15896390	BA.2	2022-02-28 08:00:00
4000309	ERS15896391	BA.2	2022-02-28 22:24:00
4000310	ERS15896392	BA.1.1	2022-02-28 23:37:00
4000312	ERS15896393	BA.1.1	2022-03-02 23:42:00
4000316	ERS15896394	BA.2	2022-03-05 18:08:00
4000317	ERS15896395	BA.2	2022-03-05 21:14:00
4000318	ERS15896396	BA.2	2022-03-06 07:22:00
4000323	ERS15896397	BA.1.1	2022-03-08 08:00:00
4000324	ERS15896398	BA.2	2022-03-08 13:40:00
4000325	ERS15896399	BA.2	2022-03-08 17:30:00
4000327	ERS15896400	BA.2	2022-03-08 19:03:00
4000328	ERS15896401	BA.2	2022-03-09 02:39:00
4000331	ERS15896402	BA.2	2022-03-09 19:30:00
4000332	ERS15896403	BA.1	2022-03-09 20:12:00
4000333	ERS15896404	BA.2	2022-03-09 20:20:00
4000335	ERS15896405	BA.2.7	2022-03-15 11:21:00
4000336	ERS15896406	BA.1.1	2022-03-28
4000337	ERS15896407	BA.2.12	2022-03-15 23:26:00
4000338	ERS15896408	BA.2.3	2022-03-16 00:26:00
4000339	ERS15896409	BA.2.7	2022-03-16 17:57:00
4000340	ERS15896410	BA.2.7	2022-03-16 18:33:00
4000341	ERS15896411	BA.2.3	2022-03-17 14:34:00
4000342	ERS15896412	BA.1.14	2022-03-18 04:16:00
4000343	ERS15896413	BA.2.3	2022-03-18 22:49:00
4000344	ERS15896414	BA.2.3	2022-03-19 06:54:00
4000345	ERS15896415	BA.1.14	2022-03-19 07:31:00
4000346	ERS15896416	BA.2.3	2022-03-19 12:50:00
4000347	ERS15896417	BA.2.3	2022-03-20 10:13:00
4000348	ERS15896418	BA.2.5	2022-03-20 12:20:00
4000349	ERS15896419	BA.2.7	2022-03-20 18:53:00
4000350	ERS15896420	BA.2.9	2022-03-20 19:23:00
4000351	ERS15896421	BA.2.12	2022-03-20 19:48:00
4000352	ERS15896422	BA.2.9	2022-03-21 08:00:00
4000353	ERS15896423	BA.2.5	2022-03-21 13:03:00
4000354	ERS15896424	BA.1.1.15	2022-03-21 23:10:00
4000355	ERS15896425	BA.2.12	2022-03-22 00:55:00
4000356	ERS15896426	BA.2.5	2022-03-22 08:50:00
4000357	ERS15896427	BA.2.3	2022-03-22 16:01:00
4000358	ERS15896428	BA.2.9	2022-03-22 17:38:00
4000360	ERS15896429	BA.2.12	2022-03-22 22:40:00
4000361	ERS15896430	BA.2.3	2022-03-23 00:28:00
4000362	ERS15896431	BA.2.7	2022-03-23 01:14:00
4000363	ERS15896432	BA.2.5	2022-03-23 11:00:00
4000364	ERS15896433	BA.2.3	2022-03-23 17:19:00
4000365	ERS15896434	BA.2.10	2022-03-24 01:35:00
4000366	ERS15896435	BA.2.10	2022-03-24 04:18:00
4000367	ERS15896436	BA.2.9	2022-03-24 11:39:00
4000368	ERS15896437	BA.2.9	2022-03-24 16:09:00
4000369	ERS15896438	BA.2.3	2022-03-24 16:11:00
4000370	ERS15896439	BA.1.1	2022-03-25 01:06:00
4000371	ERS15896440	BA.2.3	2022-03-25 08:00:00
4000372	ERS15896441	BA.2.12	2022-03-25 08:00:00
4000373	ERS15896442	BA.1.1	2022-03-25 10:05:00
4000374	ERS15896443	BA.2.9	2022-03-25 10:14:00
4000375	ERS15896444	BA.2.12	2022-03-25 10:15:00
4000376	ERS15896445	BA.2.12	2022-03-25 10:40:00
4000377	ERS15896446	BA.2.9	2022-03-25 10:56:00
4000378	ERS15896447	BA.1.1	2022-03-25 12:20:00
4000379	ERS15896448	BA.2.3	2022-03-25 17:49:00
4000380	ERS15896449	BA.2.7	2022-03-25 20:50:00
4000381	ERS15896450	BA.2.10	2022-03-25 23:21:00
4000382	ERS15896451	BA.1.1.1	2022-03-26 08:50:00
4000385	ERS15896452	BA.2.9	2022-03-26 21:22:00
4000386	ERS15896453	BA.2.7	2022-03-26 22:04:00
4000387	ERS15896454	BA.2.3	2022-03-27 10:29:00
4000388	ERS15896455	BA.2.9	2022-03-27 13:40:00
4000389	ERS15896456	BA.2.9	2022-03-27 15:15:00
4000390	ERS15896457	BA.2.9	2022-03-27 15:48:00
4000391	ERS15896458	BA.1.18	2022-03-27 15:57:00
4000392	ERS15896459	BA.2.5	2022-03-27 19:30:00
4000393	ERS15896460	BA.2.12	2022-03-28 06:08:00
4000395	ERS15896461	BA.2.9	2022-03-28 12:10:00
4000396	ERS15896462	BA.2.7	2022-03-28 13:29:00
4000397	ERS15896463	BA.2	2022-03-28 18:20:00
4000398	ERS15896464	BA.2.9	2022-03-28 18:20:00
4000399	ERS15896465	BA.2.3	2022-03-28 20:34:00
4000400	ERS15896466	BA.2.7	2022-03-29 08:00:00
4000401	ERS15896467	BA.2.7	2022-03-29 11:00:00
4000402	ERS15896468	BA.2	2022-03-29 15:32:00
4000403	ERS15896469	BA.2.9	2022-03-29 18:53:00
4000404	ERS15896470	BA.2.3	2022-03-29 21:42:00
4000405	ERS15896471	BA.2.5	2022-03-30 08:00:00
4000406	ERS15896472	BA.2.7	2022-03-30 11:52:00
4000407	ERS15896473	BA.2.9	2022-03-30 15:50:00
4000408	ERS15896474	BA.2.3	2022-03-30 18:29:00
4000409	ERS15896475	BA.2.3	2022-03-30 20:22:00
4000410	ERS15896476	BA.2.7	2022-03-30 20:27:00
4000411	ERS15896477	BA.2.7	2022-03-30 23:12:00
4000412	ERS15896478	BA.2.3	2022-03-31 00:42:00
4000413	ERS15896479	BA.2.9	2022-03-31 05:39:00
4000414	ERS15896480	BA.2.3	2022-03-31 06:03:00
4000415	ERS15896481	BA.2.9	2022-03-31 11:00:00
4000416	ERS15896482	BA.2.3	2022-03-31 11:05:00
4000417	ERS15896483	BA.2.7	2022-03-31 11:20:00
4000418	ERS15896484	BA.2.7	2022-03-31 21:56:00
4000421	ERS15896485	BA.2.3	2022-04-01 10:45:00
4000422	ERS15896486	BA.1.1	2022-04-01 13:37:00
4000423	ERS15896487	BA.2.7	2022-04-01 16:02:00
4000424	ERS15896488	BA.2.7	2022-04-02 00:47:00
4000427	ERS15896489	BA.2.9	2022-04-02 19:32:00
4000431	ERS15896490	BA.2	2022-04-03 04:51:00
4000433	ERS15896491	BA.2	2022-04-03 11:21:00
4000435	ERS15896492	BA.2	2022-04-03 11:30:00
4000436	ERS15896493	BA.2.9	2022-04-03 11:40:00
4000437	ERS15896494	BA.2	2022-04-03 12:39:00
4000438	ERS15896495	BA.1.1	2022-04-03 23:01:00
4000439	ERS15896496	BA.2	2022-04-03 23:31:00
4000440	ERS15896497	BA.2	2022-04-03 23:55:00
4000441	ERS15896498	BA.2	2022-04-04 00:31:00
4000442	ERS15896499	BA.2.9	2022-04-04 04:00:00
4000443	ERS15896500	BA.2	2022-04-04 14:23:00
4000444	ERS15896501	BA.2.3	2022-04-04 15:15:00
4000445	ERS15896502	BA.1.1.1	2022-04-04 17:11:00
4000446	ERS15896503	BA.2	2022-04-05 12:46:00
4000447	ERS15896504	BA.2	2022-04-05 18:17:00
4000449	ERS15896505	BA.2	2022-04-06 03:00:00
4000450	ERS15896506	BA.2.3	2022-04-06 07:22:00
4000452	ERS15896507	BA.2.3	2022-04-06 13:10:00
4000453	ERS15896508	BA.2.3	2022-04-06 15:06:00
4000454	ERS15896509	BA.2	2022-04-08 01:58:00
4000455	ERS15896510	BA.2	2022-04-08 08:00:00
4000456	ERS15896511	BA.2	2022-04-08 09:11:00
4000457	ERS15896512	BA.2	2022-04-08 11:30:00
4000458	ERS15896513	BA.2.9	2022-04-08 17:21:00
4000459	ERS15896514	BA.2.9	2022-04-08 17:28:00
4000461	ERS15896515	BA.2	2022-04-07 00:44:00
4000462	ERS15896516	BA.2	2022-04-07 05:02:00
4000463	ERS15896517	BA.2	2022-04-07 11:00:00
4000464	ERS15896518	BA.2	2022-04-07 16:38:00
4000465	ERS15896519	BA.2	2022-04-07 17:18:00
4000466	ERS15896520	BA.2.9	2022-04-07 20:16:00
4000467	ERS15896521	BA.2	2022-04-08 18:27:00
4000468	ERS15896522	BA.2.3	2022-04-09 14:17:00
4000470	ERS15896523	BA.2.9	2022-04-09 19:11:00
4000471	ERS15896524	BA.2.3	2022-04-10 09:41:00
4000472	ERS15896525	BA.2	2022-04-10 12:45:00
4000473	ERS15896526	BA.1.21.1	2022-04-10 14:15:00
4000474	ERS15896527	BA.2.9	2022-04-10 19:37:00
4000475	ERS15896528	BA.2	2022-04-11 17:04:00
4000476	ERS15896529	BA.2.3	2022-04-11 19:23:00
4000477	ERS15896530	BA.2	2022-04-11 20:56:00
4000478	ERS15896531	BA.2	2022-04-11 22:53:00
4000479	ERS15896532	BA.2.3	2022-04-12 02:46:00
4000480	ERS15896533	BA.2.10	2022-04-12 10:06:00
4000481	ERS15896534	BA.2	2022-04-12 18:53:00
4000482	ERS15896535	BA.2	2022-04-13 07:38:00
4000483	ERS15896536	BA.2	2022-04-13 11:12:00
4000484	ERS15896537	BA.2	2022-04-13 21:27:00
4000485	ERS15896538	BA.2	2022-04-13 21:55:00
4000487	ERS15896539	BA.2	2022-04-14 08:01:00
4000488	ERS15896540	BA.2.3	2022-04-15 00:29:00
4000489	ERS15896541	BA.2	2022-04-15 06:14:00
4000490	ERS15896542	BA.2	2022-04-15 14:48:00
4000491	ERS15896543	BA.2	2022-04-15 16:06:00
4000492	ERS15896544	BA.2.3	2022-04-15 17:55:00
4000494	ERS15896545	BA.2	2022-04-15 19:43:00
4000496	ERS15896546	BA.2	2022-04-16 04:48:00
4000500	ERS15896547	BA.2	2022-04-17 20:56:00
4000501	ERS15896548	BA.2	2022-04-17 21:12:00
4000502	ERS15896549	BA.1.1	2022-04-18 15:52:00
4000503	ERS15896550	BA.2	2022-04-18 16:03:00
4000504	ERS15896551	BA.2	2022-04-18 22:38:00
4000505	ERS15896552	BA.2.10	2022-04-19 00:25:00
4000506	ERS15896553	BA.2.3	2022-04-19 02:39:00
4000507	ERS15896554	BA.2	2022-04-19 07:03:00
4000508	ERS15896555	BA.2.9	2022-04-19 15:45:00
4000510	ERS15896556	BA.2.3	2022-04-20 00:28:00
4000511	ERS15896557	BA.2	2022-04-20 08:00:00
4000512	ERS15896558	BA.2	2022-04-20 10:33:00
4000513	ERS15896559	BA.2.3	2022-04-20 14:00:00
4000514	ERS15896560	BA.2.10	2022-04-20 18:14:00
4000515	ERS15896561	BA.2	2022-04-20 19:44:00
4000516	ERS15896562	BA.2	2022-04-20 22:17:00
4000517	ERS15896563	BA.2.9	2022-04-21 12:44:00
4000518	ERS15896564	BA.2.9	2022-04-21 13:05:00
4000519	ERS15896565	BA.2.9	2022-04-21 18:53:00
4000520	ERS15896566	BA.2.3	2022-04-21 19:14:00
4000521	ERS15896567	BA.2.3	2022-04-22 13:57:00
4000522	ERS15896568	BA.2.9	2022-04-22 15:33:00
4000523	ERS15896569	BA.2	2022-04-22 15:54:00
4000524	ERS15896570	BA.2	2022-04-22 18:20:00
4000525	ERS15896571	BA.2	2022-04-22 23:09:00
4000526	ERS15896572	BA.2	2022-04-23 18:30:00
4000527	ERS15896573	BA.2.9	2022-04-23 19:15:00
4000528	ERS15896574	BA.2	2022-04-24 08:00:00
4000529	ERS15896575	BA.2	2022-04-24 10:20:00
4000530	ERS15896576	BA.2	2022-04-24 17:50:00
4000531	ERS15896577	BA.2.9	2022-04-25 18:37:00
4000532	ERS15896578	BA.2.9	2022-04-25 18:39:00
4000533	ERS15896579	BA.2	2022-04-25 23:32:00
4000534	ERS15896580	BA.2.3	2022-04-26 15:12:00
4000535	ERS15896581	BA.2	2022-04-26 16:30:00
4000536	ERS15896582	BA.2	2022-04-27 12:56:00
4000537	ERS15896583	BA.2.9	2022-04-27 16:57:00
4000539	ERS15896584	BA.2	2022-04-27 21:19:00
4000541	ERS15896585	BA.2	2022-04-28 08:00:00
4000542	ERS15896586	BA.2.9	2022-04-28 11:40:00
4000544	ERS15896587	BA.2	2022-04-28 18:20:00
4000545	ERS15896588	BA.2	2022-04-29 05:10:00
4000546	ERS15896589	BA.2	2022-04-29 06:54:00
4000547	ERS15896590	BA.2	2022-04-29 08:00:00
4000549	ERS15896591	BA.2	2022-04-29 11:34:00
4000550	ERS15896592	BA.2.3	2022-04-29 15:20:00
4000551	ERS15896593	BA.2	2022-04-29 19:05:00
4000553	ERS15896594	BA.2	2022-04-30 10:10:00
4000554	ERS15896595	BA.2	2022-04-30 21:38:00
4000555	ERS15896596	BA.2	2022-05-01 00:53:00
4000556	ERS15896597	BA.2	2022-05-01 10:10:00
4000618	ERS15896598	BA.2	2022-05-06 15:42:00
4000619	ERS15896599	BA.2.9	2022-05-07 07:14:00
4000620	ERS15896600	BA.2.3	2022-05-07 19:07:00
4000621	ERS15896601	BA.2	2022-05-08 05:41:00
4000622	ERS15896602	BA.2	2022-05-08 09:16:00
4000623	ERS15896603	BA.5	2022-05-08 14:50:00
4000624	ERS15896604	BA.2	2022-05-08 16:51:00
4000625	ERS15896605	BA.2.10	2022-05-08 21:21:00
4000626	ERS15896606	BA.2	2022-05-08 22:00:00
4000627	ERS15896607	BA.2.10	2022-05-09 08:00:00
4000628	ERS15896608	BA.2	2022-05-09 19:08:00
4000629	ERS15896609	BA.2	2022-05-09 22:11:00
4000630	ERS15896610	BA.2	2022-05-10 09:10:00
4000632	ERS15896611	BA.2.10	2022-05-11 03:16:00
4000633	ERS15896612	BA.5	2022-05-11 13:23:00
4000634	ERS15896613	BA.2.10	2022-05-12 05:12:00
4000635	ERS15896614	BA.2.9	2022-05-12 10:44:00
4000636	ERS15896615	BA.2.10	2022-05-14 22:17:00
4000637	ERS15896616	BA.2.10	2022-05-14 03:18:00
4000638	ERS15896617	BA.2.9	2022-05-14 08:00:00
4000639	ERS15896618	BA.2.9	2022-05-15 14:30:00
4000640	ERS15896619	BA.2	2022-05-14 10:20:00
4000641	ERS15896620	BA.2.3	2022-05-16 14:44:00
4000642	ERS15896621	BA.2	2022-05-16 16:19:00
4000643	ERS15896622	BA.2	2022-05-16 05:49:00
4000644	ERS15896623	BA.2.3	2022-05-17 12:00:00
4000645	ERS15896624	BA.2.10	2022-05-18 07:49:00
4000646	ERS15896625	BA.2.9	2022-05-18 17:46:00
4000647	ERS15896626	BA.2	2022-05-18 10:10:00
4000684	ERS15896627	BA.2	2022-05-02 12:49:00
4000686	ERS15896628	BA.2.3	2022-05-03 11:33:00
4000689	ERS15896629	BA.2.3	2022-05-04 10:49:00
4000692	ERS15896630	BA.2	2022-05-05 05:22:00
4000693	ERS15896631	BA.2.10	2022-05-05 09:40:00
4000694	ERS15896632	BA.2.1	2022-05-05 11:16:00
4000695	ERS15896633	BA.2.36	2022-05-05 15:49:00
4000696	ERS15896634	BA.2.10	2022-05-05 17:09:00
4000697	ERS15896635	BA.2.10	2022-05-06 02:48:00
4000698	ERS15896636	BA.2.9	2022-05-06 09:45:00
4000705	ERS15896637	BA.2	2022-05-19 13:15:00
4000706	ERS15896638	BA.2.3	2022-05-19 21:31:00
4000707	ERS15896639	BA.2.9	2022-05-19 14:36:00
4000708	ERS15896640	BA.2.9	2022-05-19 12:18:00
4000710	ERS15896641	BA.2.9	2022-05-20 22:52:00
4000711	ERS15896642	BA.2	2022-05-22 19:34:00
4000712	ERS15896643	BA.2	2022-05-22 19:38:00
4000731	ERS15896644	BA.5	2022-05-30 05:16:00
4000733	ERS15896645	BA.5	2022-06-01 05:07:00
4000734	ERS15896646	BA.5	2022-06-01 05:12:00
4000740	ERS15896647	BA.5	2022-06-02 17:48:00
4000747	ERS15896648	BA.5	2022-06-04 16:04:00
4000764	ERS15896649	BA.5	2022-06-07 22:21:00
4000961	ERS15896650	BA.5.1	2022-06-09 14:34:00
4000963	ERS15896651	BA.5.1	2022-06-13 12:36:00
4000969	ERS15896652	BA.5.1	2022-06-22 05:25:00
4000975	ERS15896653	BA.5.2	2022-06-27 02:04:00
4000976	ERS15896654	BA.5.2.1	2022-06-28 08:29:00
4000983	ERS15896655	BA.5.1	2022-07-07 13:45:00
4000984	ERS15896656	BA.5.2	2022-07-07 14:11:00
4000985	ERS15896657	BE.1	2022-07-08 15:22:00
4000987	ERS15896658	BA.5.2	2022-07-09 12:46:00
5000118	ERS15896659	BA.5.2	2022-07-23 18:13:00
5000119	ERS15896660	BA.5.1	2022-07-23 20:54:00
5000120	ERS15896661	BA.5.1	2022-07-23 23:20:00
5000121	ERS15896662	BA.5.1.3	2022-07-24 04:59:00
5000124	ERS15896663	BA.5.1	2022-07-25 03:40:00
5000126	ERS15896664	BA.5.1	2022-07-25 11:31:00
5000129	ERS15896665	BF.5	2022-07-27 08:00:00
5000131	ERS15896666	BA.5.1	2022-07-27 21:05:00
5000166	ERS15896667	BE.1	2022-07-27 08:00:00
5000168	ERS15896668	BA.5.1	2022-07-28 13:24:00
5000169	ERS15896669	BA.5.2	2022-07-29 17:37:00
5000171	ERS15896670	BA.5.1	2022-07-30 21:07:00
5000172	ERS15896671	BA.5.1	2022-07-30 23:58:00
5000173	ERS15896672	BF.1	2022-07-31
5000174	ERS15896673	BA.5.2	2022-07-31 11:27:00
5000197	ERS15896674	BA.5.2.1	2022-08-02 13:50:00
5000198	ERS15896675	BA.5.2.1	2022-08-02 04:52:00
5000199	ERS15896676	BA.5	2022-08-02 20:16:00
5000200	ERS15896677	BA.5.6	2022-08-02 17:55:00
5000201	ERS15896678	BF.5	2022-08-02 02:02:00
5000202	ERS15896679	BA.5.2	2022-07-28 14:00:00
5000205	ERS15896680	BA.5.1	2022-07-15 10:00:00
5000207	ERS15896681	BA.5.2.1	2022-07-21 11:29:00
5000208	ERS15896682	BA.5.1	2022-07-21 19:42:00
5000209	ERS15896683	BE.1.1	2022-08-01 04:39:00
5000212	ERS15896684	BA.5.1	2022-08-01 20:46:00
5000217	ERS15896685	BA.5.1	2022-08-07 21:24:00
5000218	ERS15896686	BA.5.1	2022-08-08 02:12:00
5000220	ERS15896687	BA.5.2.1	2022-08-08 08:00:00
5000221	ERS15896688	BA.5.1	2022-08-08 18:06:00
5000223	ERS15896689	BA.5.1	2022-08-08 22:44:00
5000224	ERS15896690	BA.5.2	2022-08-09 08:00:00
5000226	ERS15896691	BA.5.1	2022-08-09 20:12:00
5000230	ERS15896692	BA.5.6	2022-08-10 17:36:00
5000231	ERS15896693	BA.5.2	2022-08-10 21:42:00
5000233	ERS15896694	BA.5.1	2022-08-07 02:10:00
5000234	ERS15896695	BA.5.2	2022-08-07 10:11:00
5000235	ERS15896696	BA.5.2	2022-08-07 12:43:00
5000237	ERS15896697	BA.5.1	2022-08-07 16:48:00
5000238	ERS15896698	BA.5.1	2022-08-07 17:01:00
5000242	ERS15896699	BA.5.2	2022-08-03 13:26:00
5000244	ERS15896700	BA.5.9	2022-08-04 10:38:00
5000245	ERS15896701	BA.5.3.1	2022-08-04 11:01:00
5000248	ERS15896702	BA.5.2	2022-08-05 00:10:00
5000250	ERS15896703	BA.5.6.1	2022-08-05 18:08:00
5000251	ERS15896704	BA.5.1	2022-08-06 13:55:00
5000252	ERS15896705	BA.5.1	2022-08-06 14:04:00
5000253	ERS15896706	BE.1.1	2022-08-06 18:32:00
5000254	ERS15896707	BE.1.1	2022-08-06 18:32:00
5000256	ERS15896708	BA.5.1	2022-08-11 08:00:00
5000257	ERS15896709	BF.7	2022-08-11 22:07:00
5000259	ERS15896710	BA.5.2	2022-08-12 19:32:00
5000260	ERS15896711	BA.5.2.1	2022-08-13 22:09:00
5000261	ERS15896712	BA.5.1	2022-08-14 10:18:00
5000269	ERS15896713	BA.5.2	2022-07-13 13:51:00
5000271	ERS15896714	BA.5.2.1	2022-07-13 23:38:00
5000272	ERS15896715	BF.1	2022-07-15 07:56:00
5000274	ERS15896716	BA.5.2	2022-07-15 17:49:00
5000275	ERS15896717	BA.5.2.1	2022-07-15 18:26:00
5000276	ERS15896718	BA.5.1	2022-07-16 01:40:00
5000279	ERS15896719	BA.5.2	2022-07-16 22:52:00
5000281	ERS15896720	BF.7	2022-07-17 02:47:00
5000283	ERS15896721	BA.5.1	2022-07-18 10:13:00
5000284	ERS15896722	BA.5.1	2022-07-18 10:51:00
5000285	ERS15896723	BA.5.2.1	2022-07-18 12:28:00
5000286	ERS15896724	BA.5.2	2022-07-18 23:00:00
5000288	ERS15896725	BA.5.1	2022-07-18 23:44:00
5000289	ERS15896726	BE.1.1	2022-07-19 08:00:00
5000291	ERS15896727	BA.5.1	2022-07-19 09:36:00
5000292	ERS15896728	BA.5.1	2022-07-19 13:30:00
5000294	ERS15896729	BA.5.1	2022-07-19 20:47:00
5000295	ERS15896730	BA.5.1	2022-07-19 23:58:00
5000298	ERS15896731	BA.5.2.1	2022-07-21 15:49:00
5000300	ERS15896732	BA.5.2	2022-07-22 03:44:00
5000301	ERS15896733	BA.5.2	2022-07-22 23:13:00
5000302	ERS15896734	BA.5.6	2022-07-23 16:58:00
5000303	ERS15896735	BA.5.1	2022-07-24 20:46:00
5000304	ERS15896736	BA.5.2.1	2022-08-15 06:00:00
5000305	ERS15896737	BA.5.1	2022-08-15 09:09:00
5000306	ERS15896738	BA.5.2.1	2022-08-15 18:20:00
5000307	ERS15896739	BA.5.1	2022-08-15 19:29:00
5000308	ERS15896740	BA.5.2	2022-08-15 21:11:00
5000309	ERS15896741	BF.7	2022-08-16 03:29:00
5000310	ERS15896742	BA.5.1	2022-08-17 13:42:00
5000312	ERS15896743	BA.5.1	2022-08-17 08:09:00
5000313	ERS15896744	BA.5.1	2022-08-16 11:26:00
5000358	ERS15896745	BF.7	2022-08-18 18:26:00
5000359	ERS15896746	BA.5.1.1	2022-08-18 18:37:00
5000360	ERS15896747	BA.5.1	2022-08-18 20:42:00
5000361	ERS15896748	BA.5.1	2022-08-19 01:08:00
5000363	ERS15896749	BA.5.1	2022-08-19 22:36:00
5000365	ERS15896750	BA.5.2.1	2022-08-20 10:39:00
5000366	ERS15896751	BA.5.1	2022-08-20 19:11:00
5000367	ERS15896752	BA.5.2	2022-08-20 20:27:00
5000368	ERS15896753	BA.5.2	2022-08-20 20:29:00
5000369	ERS15896754	BA.5.2.1	2022-08-21 01:29:00
5000370	ERS15896755	BA.5.2.1	2022-08-21 11:15:00
5000372	ERS15896756	BA.5.1	2022-07-03 12:00:00
5000373	ERS15896757	BA.5.1	2022-07-03 13:10:00
5000374	ERS15896758	BA.5.2	2022-07-04 08:00:00
5000375	ERS15896759	BA.5.1	2022-07-04 20:36:00
5000376	ERS15896760	BE.1	2022-07-04 21:23:00
5000378	ERS15896761	BA.5.2.1	2022-07-06 13:57:00
5000379	ERS15896762	BA.5.1	2022-07-08 08:00:00
5000381	ERS15896763	BA.5.2	2022-07-08 14:00:00
5000382	ERS15896764	BA.5.1	2022-07-09 08:00:00
5000383	ERS15896765	BA.5.1	2022-07-11 08:00:00
5000385	ERS15896766	BA.5.2	2022-07-11 15:21:00
5000509	ERS15896767	BA.5.2.1	2022-10-05 19:41:00
5000511	ERS15896768	BE.1.1	2022-10-05 22:02:00
5000512	ERS15896769	BA.5.2	2022-10-08 04:19:00
5000513	ERS15896770	BA.5.2.1	2022-10-08 13:31:00
5000514	ERS15896771	BQ.1.1	2022-10-09 00:04:00
5000515	ERS15896772	BQ.1.5	2022-10-09 16:50:00
5000516	ERS15896773	BA.5.1	2022-10-10 13:23:00
5000517	ERS15896774	BQ.1.1	2022-10-12 02:26:00
5000519	ERS15896775	BA.5.1.23	2022-10-14 00:06:00
5000521	ERS15896776	BF.5	2022-10-15 21:10:00
5000522	ERS15896777	BQ.1.1	2022-10-15 21:18:00
5000523	ERS15896778	BF.10	2022-10-16 06:05:00
5000524	ERS15896779	BA.5.2	2022-10-17 12:42:00
5000525	ERS15896780	BQ.1.1	2022-10-17 13:27:00
5000526	ERS15896781	BQ.1.1	2022-10-18 22:10:00
5000529	ERS15896782	BQ.1.10	2022-10-21 17:31:00
5000530	ERS15896783	BA.5.2	2022-10-23 20:09:00
5000532	ERS15896784	BA.5.1	2022-10-24 17:46:00
5000534	ERS15896785	BQ.1.18	2022-10-26 03:19:00
5000538	ERS15896786	BA.5.2	2022-10-28 23:38:00
5000539	ERS15896787	BA.5.2.7	2022-10-29 09:07:00
5000542	ERS15896788	BQ.1.1.3	2022-10-30 19:40:00
5000544	ERS15896789	BF.7.4	2022-11-01 20:52:00
5000545	ERS15896790	BQ.1.1	2022-11-02
5000547	ERS15896791	BQ.1.18	2022-11-03
5000551	ERS15896792	BQ.1.1	2022-11-06 23:44:00
5000556	ERS15896793	BF.5	2022-11-08 22:30:00
5000559	ERS15896794	BQ.1	2022-11-09 21:02:00
5000560	ERS15896795	BQ.1.1	2022-11-10 09:30:00
5000562	ERS15896796	BA.5.1	2022-11-10 04:13:00
