# Supplementary material for: Molecular characterization of SARS-CoV-2 Omicron clade and clinical presentation in children
Source: Sci Rep. 2024 Mar 4;14:5325. doi: 10.1038/s41598-024-55599-0 (PMC10912656; doi:10.1038/s41598-024-55599-0)
Supplement: Supplementary file 2 — Supplementary Information 2. [file 41598_2024_55599_MOESM2_ESM.zip]

Archive with 3 entries (3 files):
- Supp_FigS1.png
- SupplTable1_v.2.0.docx
- SupplTable2_2.0.docx
